# Supplementary material for: Advancements in FR4 dielectric analysis: Free space approach and measurement validation
Source: PLoS One. 2024 Sep 12;19(9):e0305614. doi: 10.1371/journal.pone.0305614 (PMC11392535; doi:10.1371/journal.pone.0305614)
Supplement: S2 File — This MATLAB file contains code that implements the Nicholson-Ross-Weir (NRW) algorithm to calculate the permittivity (dielectric constant) of FR4 material. The code likely processes s-parameter data (potentially obtained from network analyzer measurements) to extract the permittivity value. This supporting file provides details about the specific algorithm used for permittivity calculation in our research. (M) [file pone.0305614.s002.m]

clear all
close all
L= 30
lamda0 = 2.6
lamdac = 3

filename_list = dir ('*.s2p')
filePathPath = 'D:\1zeeshan\1PeeHaaDee\data\Data_From_AnechCham_2022_09_21\2022_09_21_SITT';
for i=1:length(filename_list)

fileNameWithPath = [ filePathPath '\' filename_list(i).name()];
 
sParam      = sparameters(fileNameWithPath);
freqGHz     = sParam.Frequencies/1e9;
s11         = squeeze(sParam.Parameters(1,1,:));
%s12         = squeeze(sParam.Parameters(1,2,:));
s21         = squeeze(sParam.Parameters(2,1,:));

X = ((s11.^2 - s21.^2)+1)./(2*(s11))
Refcof1 = X+sqrt((X.^2)-1)
T = (s11+s21-Refcof1)./(1 - (s11+s21).*Refcof1)
LN1T = log(1./T)
ultaA = sqrt(-(((1/(2*pi*L)))*(LN1T)).^2)
Ur = ultaA.*((1+Refcof1)./((1-Refcof1)*sqrt((1/lamda0^2)-(1/lamdac^2))))
Er(:,i) = Ur.*(((1-Refcof1).^2./(1+Refcof1).^2).*(1-(lamda0^2/lamdac^2))) + (lamda0^2/lamdac^2)*1./Ur
Eabs = abs(Er)
plot(freqGHz,Eabs)
xlswrite('D:\file5.xlsx',[freqGHz,Eabs])
end
