# Supplementary material for: Advancements in FR4 dielectric analysis: Free space approach and measurement validation
Source: PLoS One. 2024 Sep 12;19(9):e0305614. doi: 10.1371/journal.pone.0305614 (PMC11392535; doi:10.1371/journal.pone.0305614)
Supplement: S1 Table — This table presents the results of a CST simulation investigating the impact of a lens on the directivity and beam-width of a communication system. This data helps to understand how the lens design parameters influence the directivity and beam focusing characteristics of the communication system. (XLSX) [file pone.0305614.s003.xlsx]

## Sheet: Sheet1
S.No.	Thkinness of Lens	Radius of Curvature (R)	Aperture of Lens	Focal length	Directivity	Angular Width	Focal Length by Lensmaker Formula
		mm	(L)	(f)	(D)	(3dB)
			mm	mm	dBi	degree
1	15	100	105	150	21	15.6	222.649
2	15	100	105	50	21	15.4	222.649
4	15	100	105	100	22.5	13.3	222.649
5	20	70	98	70	20.2	17.6	155.854
6	20	70	98	105	21	16.1	155.854
7	20	70	98	140	21.2	15	155.854
8	20	70	98	175	21.2	14.3	155.854
9	20	70	98	35	19.5	19.4	155.854
10	30	100	143	50	21	15.4	222.649
11	30	100	143	100	22.5	13.3	222.649
12	30	100	143	150	23.3	11.3	222.649
13	40	85	144.22	85	22.4	12.9	189.252
14	40	100	160	50	21.6	13.6	222.649
15	40	100	160	100	23.4	11.9	222.649
16	40	100	166	100	23.4	11.9	222.649
17	40	100	160	150	24.2	10.5	222.649
18	50	120	195	120	24.5	10.2	267.179
19	50	120	195	180	25.5	8.7	267.179
20	50	120	195	240	25.2	8	267.179
21	50	120	195	170	25.5	8.9	267.179
22	24.34	74.34	110	100	21.6	15	165.517
23	24.34	74.34	110	161	22	13.2	165.517
24	24.34	74.34	110	200	21.9	12.5	165.517
25	24.34	74.34	110	141.2	21.8	13.7	165.517
26	24.34	74.34	110	153	21.9	13.4	165.517
27	24.34	74.34	110	165.5	21.9	13.1	165.517
28	25	70	107.24	140	21.7	13.7	155.854
29	25	70	107.24	175	21.9	12.9	155.854
30	25	74.34	110	100	21.6	15	165.517
31	25	70	107.24	70	20.8	16.2	155.854
32	60	120	207.84	240	24.8	7.7	267.179
33	60	120	207.84	120	24.7	9.8	267.179
34	70	120	218	120	24.5	9.8	267.179
35	70	120	218	240	23.6	8.3	267.179
36	80	120	226	120	24.1	10.5	267.179
37	80	120	226	220	21.8	12.8	267.179
